# Supplementary material for: The Impact of Mutant EDNRB on the Two-End Black Coat Color Phenotype in Chinese Local Pigs
Source: Animals (Basel). 2025 Feb 7;15(4):478. doi: 10.3390/ani15040478 (PMC11851453; doi:10.3390/ani15040478)
Supplement: Supplementary file 1 [file animals-15-00478-s001.zip]

Archive with 9 entries (7 files):
- animals-3425682-supplementary/
- animals-3425682-supplementary/animals-3425682-supplementary.pdf
- animals-3425682-supplementary/Original western blot figures/
- animals-3425682-supplementary/Original western blot figures/EDNRB-actin.tif
- animals-3425682-supplementary/Original western blot figures/EDNRB-EDN1.tif
- animals-3425682-supplementary/Original western blot figures/EDNRB.tif
- animals-3425682-supplementary/Original western blot figures/EDNRB_M -EDN1.tif
- animals-3425682-supplementary/Original western blot figures/EDNRB_M-actin.tif
- animals-3425682-supplementary/Original western blot figures/EDNRB_M.tif
